# Supplementary material for: Green Fiber-Reinforced Laminates: Styrene-Free UPe with VTES-Functionalized ZrO2 and Flax Fabrics
Source: Polymers (Basel). 2025 Dec 26;18(1):70. doi: 10.3390/polym18010070 (PMC12788117; doi:10.3390/polym18010070)
Supplement: Supplementary file 1 [file polymers-18-00070-s001.zip]

Archive with 1 entries (1 files):
- polymers-4030134-supplementary.pdf
